# Supplementary material for: Healthier dietary habits are associated with lower depression and anxiety among medical students at a private university in Lima, Peru: A cross-sectional study
Source: PLoS One. 2026 Jun 18;21(6):e0346062. doi: 10.1371/journal.pone.0346062 (PMC13278413; doi:10.1371/journal.pone.0346062)
Supplement: S1 File — (XLSX) [file pone.0346062.s004.xlsx]

## Sheet: Data
sex	marital_status	year_of_study	living_situation	dx_anxiety	dx_depression	psychiatric_medication	daily_cereals	daily_vegetables	daily_fruits	daily_dairy	daily_bonus_score	weekly_meat	weekly_legumes	weekly_bonus_score	occasional_processed_meat	occasional_sweets	occasional_sugary_drinks	gad1	gad2	gad3	gad4	gad5	gad6	gad7	phq1	phq2	phq3	phq4	phq5	phq6	phq7	phq8	phq9	phq_final_question
1	0	6	0	0	0	0	7.5	7.5	10	7.5	0	2.5	10	0	10	7.5	7.5	1	0	0	1	0	1	1	0	1	1	1	1	1	0	0	0	0
0	0	6	0	0	0	0	2.5	7.5	10	5	0	7.5	7.5	0	5	7.5	7.5	1	1	1	1	1	1	1	2	1	1	3	2	3	2	1	0	1
0	0	6	2	0	0	0	10	10	10	5	0	7.5	7.5	0	5	2.5	2.5	1	1	0	0	1	2	0	1	0	0	2	2	1	1	0	0	1
1	0	5	1	0	0	0	10	7.5	5	5	0	2.5	10	0	5	5	5	2	1	1	1	1	1	1	0	0	1	1	1	0	0	0	0	1
0	0	2	1	0	0	0	10	10	0	2.5	0	10	7.5	0	5	7.5	5	2	1	1	1	1	1	1	2	1	1	1	1	1	1	0	1	2
0	0	3	1	0	0	0	7.5	10	7.5	5	0	7.5	7.5	0	7.5	5	2.5	1	1	1	1	1	1	1	1	1	1	1	1	1	1	1	1	1
1	0	5	1	0	0	0	7.5	10	10	7.5	0	7.5	10	0	10	7.5	7.5	1	1	1	1	1	1	1	1	1	1	1	1	1	1	1	1	1
1	0	1	0	0	0	0	5	7.5	7.5	7.5	0	2.5	10	0	10	5	7.5	1	2	2	1	1	0	2	0	1	1	1	2	1	2	2	0	1
1	0	2	1	0	0	0	7.5	10	10	7.5	0	10	7.5	0	2.5	0	2.5	2	1	2	2	1	1	3	3	2	2	2	2	2	2	1	2	1
1	0	1	1	0	0	0	7.5	7.5	7.5	5	0	7.5	10	0	2.5	2.5	2.5	2	1	2	2	1	2	2	2	1	2	2	1	1	2	2	1	1
0	0	6	1	0	0	0	5	10	10	5	0	7.5	7.5	0	5	7.5	5	1	1	0	1	1	1	1	1	2	1	2	3	1	2	1	0	1
1	0	6	0	0	0	0	5	10	10	0	0	7.5	7.5	0	10	10	10	1	1	1	1	0	1	1	0	1	0	1	0	1	0	0	0	1
1	0	1	0	0	0	0	7.5	7.5	5	7.5	0	10	7.5	0	7.5	2.5	5	0	0	0	0	0	0	1	2	1	2	2	2	1	2	1	0	1
1	0	1	1	0	0	0	2.5	5	2.5	2.5	0	2.5	5	0	7.5	7.5	7.5	0	0	1	0	0	1	1	0	1	0	0	0	1	2	1	0	0
0	0	1	0	0	0	0	7.5	7.5	7.5	2.5	0	5	7.5	0	10	10	10	1	1	1	1	1	1	1	2	0	1	0	1	0	1	0	0	1
0	0	1	0	0	0	0	10	10	5	5	0	10	2.5	0	10	5	2.5	0	2	2	2	0	0	0	1	1	0	2	2	2	0	0	1	1
1	0	1	0	0	1	0	2.5	5	0	5	0	10	5	0	10	0	0	3	3	3	3	1	3	1	2	3	0	3	3	3	3	0	0	2
1	0	3	1	0	1	0	10	7.5	10	2.5	0	7.5	7.5	0	7.5	7.5	7.5	1	2	2	2	1	1	2	3	2	0	2	1	2	2	2	1	1
1	0	1	1	0	0	0	10	5	5	5	0	7.5	7.5	0	10	2.5	5	0	0	1	1	0	0	1	1	1	0	1	0	1	1	0	0	1
1	0	1	0	0	0	0	7.5	7.5	7.5	7.5	0	7.5	7.5	0	2.5	2.5	2.5	2	2	2	2	2	2	2	2	2	2	2	2	2	2	2	2	1
1	0	1	0	0	0	0	7.5	10	2.5	2.5	0	5	7.5	0	0	5	7.5	1	1	0	1	1	0	0	1	1	1	1	0	0	1	0	0	1
1	0	1	3	0	0	0	10	10	10	2.5	0	0	7.5	0	10	2.5	10	0	0	0	0	0	0	0	0	0	0	0	0	0	0	0	0	0
1	0	2	1	0	0	0	7.5	7.5	7.5	5	0	7.5	7.5	0	10	7.5	10	1	1	1	1	1	2	2	1	1	0	2	2	2	3	2	0	1
1	0	2	0	0	0	0	0	5	5	5	0	7.5	5	0	5	2.5	2.5	1	1	1	0	1	1	0	1	0	0	2	1	1	2	1	0	1
1	0	6	1	0	0	0	7.5	7.5	7.5	2.5	0	7.5	7.5	0	2.5	7.5	2.5	0	0	0	0	0	0	0	0	0	0	2	1	0	0	0	0	0
1	0	2	0	0	0	0	7.5	10	10	2.5	0	0	2.5	0	10	2.5	10	2	2	1	2	1	0	1	3	2	2	3	3	2	2	1	1	1
0	0	6	0	0	0	0	2.5	7.5	2.5	2.5	0	7.5	7.5	0	10	7.5	10	2	1	1	1	1	1	1	2	1	1	1	1	1	1	1	1	1
0	0	6	0	0	0	0	5	2.5	7.5	7.5	0	10	10	1	5	7.5	2.5	1	0	1	0	0	0	0	1	1	3	1	2	1	0	0	0	1
0	0	6	1	0	0	0	5	7.5	10	5	0	7.5	7.5	0	7.5	7.5	5	2	1	1	1	1	1	1	1	1	0	1	2	0	1	0	0	0
1	0	1	0	0	0	0	5	7.5	7.5	5	0	7.5	7.5	0	10	5	5	1	2	2	3	2	1	2	1	2	1	2	3	3	3	2	3	2
1	0	2	0	0	1	0	10	10	7.5	2.5	0	5	10	0	5	5	7.5	2	1	2	1	1	1	2	2	2	1	2	1	2	1	1	0	0
1	0	2	1	0	0	1	10	10	10	7.5	0	5	7.5	0	10	2.5	10	3	3	3	2	1	1	1	2	2	2	2	3	3	1	1	1	2
1	0	5	3	1	0	1	7.5	7.5	7.5	7.5	0	7.5	7.5	0	7.5	7.5	7.5	2	2	2	2	2	2	2	2	2	2	2	2	2	2	1	1	1
1	0	2	0	0	0	0	7.5	7.5	7.5	7.5	0	7.5	7.5	0	7.5	7.5	7.5	1	1	1	1	1	1	1	1	1	1	1	1	1	1	1	1	1
0	2	6	1	0	0	0	5	5	5	5	0	5	5	0	5	5	5	2	1	2	2	3	2	2	2	1	2	2	1	2	2	2	1	2
1	0	1	0	0	0	0	7.5	10	10	7.5	0	10	10	1	10	10	7.5	0	1	0	0	0	0	0	0	0	0	0	0	0	0	0	0	0
1	0	1	0	0	0	0	5	5	2.5	5	0	5	5	0	2.5	5	7.5	2	1	2	1	2	1	2	2	1	2	2	1	2	1	2	1	1
1	0	3	1	0	0	0	2.5	7.5	5	0	0	5	7.5	0	10	5	5	1	1	2	2	2	3	3	2	0	0	0	1	1	1	1	0	0
0	0	2	1	0	0	0	7.5	7.5	7.5	5	0	5	7.5	0	2.5	7.5	7.5	2	2	2	1	1	2	1	0	0	1	0	0	0	1	0	0	0
1	0	4	0	0	0	0	5	5	5	5	0	7.5	7.5	0	5	7.5	0	0	1	2	1	1	2	0	0	0	0	0	0	0	0	0	0	0
1	0	6	0	1	0	0	2.5	7.5	5	10	0	7.5	5	0	5	7.5	5	1	1	2	1	2	2	2	2	1	1	1	2	1	1	0	0	1
1	0	1	3	0	0	0	7.5	10	10	10	0	0	7.5	0	7.5	5	0	1	0	0	0	0	1	0	1	0	0	1	0	1	0	0	0	1
0	0	2	0	0	0	0	5	5	5	7.5	0	7.5	7.5	0	7.5	5	2.5	1	0	1	0	1	0	0	1	0	1	1	0	0	0	0	0	0
1	0	4	3	0	0	0	7.5	10	10	7.5	0	10	7.5	0	10	2.5	2.5	1	1	1	1	1	1	1	0	0	0	2	0	0	0	0	0	0
1	0	5	0	0	0	0	5	5	2.5	5	0	7.5	7.5	0	2.5	0	0	2	1	2	3	3	1	2	2	2	2	2	2	2	2	2	2	1
1	1	6	1	1	1	1	10	10	5	10	0	0	5	0	7.5	2.5	7.5	1	1	2	2	1	1	1	1	2	2	1	1	1	2	1	2	2
1	0	2	0	0	0	0	0	7.5	5	5	0	0	7.5	0	5	5	5	2	2	2	2	1	3	1	2	2	2	2	2	3	2	1	3	1
1	0	4	1	0	0	0	5	7.5	7.5	7.5	0	0	10	0	5	5	10	1	2	2	2	2	2	3	2	1	0	1	0	2	2	0	2	2
1	0	1	0	0	0	0	2.5	7.5	5	5	0	7.5	7.5	0	7.5	5	7.5	1	1	2	0	1	0	2	1	1	1	2	2	2	2	1	0	0
1	0	2	1	0	0	1	7.5	7.5	10	10	0	0	2.5	0	2.5	7.5	7.5	1	1	2	2	2	1	0	2	2	2	3	1	1	2	1	0	0
0	0	6	0	0	0	0	7.5	7.5	5	7.5	0	7.5	7.5	0	5	7.5	5	1	1	1	2	1	1	1	1	1	1	1	1	1	1	1	1	1
1	0	2	0	0	0	0	7.5	7.5	7.5	7.5	0	5	7.5	0	5	7.5	7.5	2	2	2	3	2	1	1	1	1	3	2	3	2	2	2	0	0
1	0	4	1	0	0	0	0	7.5	5	2.5	0	5	7.5	0	5	0	0	1	1	1	1	2	1	0	1	1	1	2	1	1	0	0	0	1
1	0	2	0	0	1	0	5	10	7.5	2.5	0	5	10	0	7.5	5	7.5	1	1	2	1	1	1	1	2	2	2	2	2	2	2	3	1	1
1	0	4	2	0	0	0	5	7.5	7.5	10	0	5	7.5	0	7.5	5	5	1	1	1	1	0	1	1	1	0	1	1	1	1	1	0	0	0
1	0	4	1	0	0	0	5	7.5	7.5	5	0	7.5	7.5	0	5	0	2.5	2	1	2	2	1	2	1	2	2	2	3	2	2	2	0	0	1
1	0	4	0	0	0	0	7.5	7.5	5	10	0	7.5	10	0	7.5	10	10	1	0	1	1	0	1	0	1	0	1	1	0	0	1	1	0	1
0	0	4	0	0	0	0	7.5	7.5	7.5	2.5	0	5	7.5	0	5	7.5	2.5	3	2	1	1	1	2	1	2	2	1	3	1	3	3	0	1	1
1	0	1	0	0	0	0	5	5	7.5	5	0	10	7.5	0	10	10	2.5	2	2	2	2	2	1	1	1	0	1	2	1	1	1	1	1	0
1	0	2	0	0	0	0	2.5	5	2.5	7.5	0	7.5	7.5	0	7.5	2.5	2.5	2	2	3	2	1	2	1	2	2	1	2	2	2	2	3	0	1
1	0	2	1	0	0	0	5	7.5	5	10	0	2.5	7.5	0	2.5	5	5	1	0	0	1	1	1	0	1	1	1	1	0	0	0	1	0	0
1	0	4	1	0	0	0	5	5	5	5	0	7.5	10	0	5	7.5	7.5	0	0	0	0	0	0	0	0	0	0	0	0	0	0	0	0	0
1	0	2	0	0	0	0	5	7.5	2.5	2.5	0	2.5	2.5	0	5	5	5	1	3	2	2	2	2	3	3	3	3	3	3	3	3	3	2	2
0	0	2	0	0	0	0	0	7.5	5	0	0	2.5	2.5	0	10	5	0	2	0	2	2	1	1	1	2	1	1	0	1	2	1	1	1	0
0	0	1	0	0	0	0	5	5	5	5	0	5	7.5	0	7.5	7.5	5	3	2	2	2	2	2	2	2	1	0	1	1	2	1	1	1	1
0	0	1	1	0	0	0	10	10	7.5	7.5	0	2.5	7.5	0	5	5	7.5	0	0	1	1	0	1	1	2	0	0	1	1	0	0	0	0	0
0	0	2	0	0	0	0	7.5	5	5	7.5	0	10	7.5	0	7.5	7.5	2.5	1	2	1	1	2	1	1	3	2	2	3	2	2	3	2	3	2
0	0	1	1	0	0	1	5	5	2.5	2.5	0	7.5	5	0	7.5	5	5	2	1	2	2	1	2	2	1	1	2	1	1	2	1	2	1	2
1	0	2	1	0	0	0	10	10	10	10	2	10	10	0	5	5	5	1	1	2	1	2	2	1	2	1	2	1	2	2	1	2	1	1
1	0	6	0	0	0	0	7.5	7.5	7.5	10	0	0	2.5	0	5	0	5	2	1	1	1	3	3	3	3	3	3	3	3	3	3	3	3	2
1	0	1	3	0	0	0	5	10	10	10	0	2.5	10	0	2.5	7.5	7.5	3	2	2	2	2	2	3	3	2	1	3	2	1	2	2	2	2
0	0	1	1	0	0	0	7.5	7.5	7.5	7.5	0	5	10	0	10	10	5	0	0	0	0	0	0	0	0	0	0	0	0	0	0	0	0	1
1	0	3	1	0	1	0	7.5	5	10	2.5	0	7.5	7.5	0	5	7.5	10	2	1	2	2	2	2	2	3	1	2	3	2	2	2	0	0	2
1	0	2	0	0	0	0	2.5	5	5	2.5	0	7.5	7.5	0	2.5	2.5	2.5	2	2	2	2	2	2	2	2	2	2	2	2	2	2	2	2	1
1	0	1	0	0	0	0	7.5	10	10	10	0	0	5	0	7.5	5	0	0	0	0	0	0	0	0	1	1	0	1	1	0	0	0	0	0
1	0	3	0	0	0	0	7.5	10	5	5	0	7.5	7.5	0	5	2.5	0	2	1	1	0	0	2	0	1	0	2	2	3	0	0	0	0	1
0	0	2	3	0	0	0	7.5	7.5	5	5	0	5	2.5	0	7.5	5	0	1	2	1	1	1	2	0	2	2	3	2	1	0	0	0	0	1
0	0	1	0	0	0	0	2.5	2.5	2.5	2.5	0	7.5	5	0	5	7.5	2.5	2	2	2	3	3	2	1	2	2	2	2	2	2	2	3	0	1
0	0	1	0	0	0	0	5	10	10	7.5	0	7.5	7.5	0	7.5	10	5	0	0	0	0	0	1	0	0	0	0	1	1	0	0	0	0	1
1	0	2	1	0	1	0	5	10	2.5	2.5	0	7.5	7.5	0	7.5	7.5	5	2	2	1	1	2	0	0	2	1	1	2	0	2	1	2	1	1
1	0	1	1	0	0	0	5	7.5	5	7.5	0	7.5	10	0	7.5	2.5	5	2	1	2	2	1	1	1	0	1	0	1	3	3	1	0	0	1
1	0	1	1	0	0	0	5	10	7.5	5	0	5	10	0	5	5	5	2	2	2	2	1	1	2	2	1	1	3	1	1	2	1	1	1
1	0	1	0	0	0	0	7.5	10	5	5	0	0	7.5	0	5	5	10	0	1	1	1	0	1	1	0	0	0	0	0	0	0	0	0	1
0	0	5	0	0	0	0	10	10	5	5	0	7.5	7.5	0	7.5	5	5	1	1	0	1	0	1	0	0	0	1	2	1	0	1	0	0	1
1	0	1	3	0	0	0	10	10	10	0	0	0	10	0	10	2.5	10	1	0	0	1	0	3	0	0	0	0	0	0	0	0	0	0	0
0	0	3	1	0	0	0	7.5	7.5	5	2.5	0	10	7.5	0	7.5	7.5	7.5	1	1	2	1	1	1	1	1	1	1	1	2	2	0	0	0	1
1	0	1	1	0	0	0	10	10	7.5	2.5	0	2.5	7.5	0	7.5	7.5	10	0	0	0	1	0	1	0	0	0	1	1	0	0	1	0	0	0
0	0	3	1	0	0	0	7.5	5	7.5	5	0	7.5	7.5	0	7.5	2.5	5	2	1	2	1	2	1	2	0	1	0	1	0	1	0	1	0	0
1	0	3	1	0	0	0	7.5	7.5	7.5	7.5	0	7.5	7.5	0	7.5	7.5	5	2	1	1	1	0	2	0	1	1	0	1	1	1	1	0	1	1
0	0	3	3	0	0	0	7.5	7.5	7.5	7.5	0	7.5	7.5	0	7.5	7.5	7.5	1	2	2	2	2	2	1	2	1	2	1	2	2	2	1	1	1
0	0	3	0	0	0	0	5	7.5	5	5	0	7.5	5	0	5	5	2.5	2	1	1	2	2	1	2	2	1	1	2	1	2	1	1	1	1
1	0	3	1	0	0	0	5	5	5	5	0	2.5	5	0	7.5	0	5	2	2	1	2	3	2	3	0	1	0	1	1	0	1	1	0	1
0	0	5	0	0	0	0	2.5	7.5	2.5	5	0	7.5	5	0	7.5	10	2.5	1	1	1	1	1	1	1	0	0	1	1	1	1	1	1	1	1
1	0	6	0	0	1	1	2.5	5	5	7.5	0	2.5	10	0	10	2.5	10	2	3	3	3	1	0	0	1	1	1	1	1	1	1	0	0	2
0	0	3	0	1	1	0	5	5	5	7.5	0	10	10	1	5	10	0	2	3	1	3	2	3	1	1	2	3	3	3	3	1	2	2	0
0	0	1	0	0	0	0	2.5	10	7.5	5	0	2.5	7.5	0	10	7.5	5	2	1	2	1	2	1	2	2	2	2	1	2	1	2	1	1	1
0	1	1	0	0	0	0	10	7.5	5	2.5	0	10	5	0	10	7.5	5	0	1	2	1	0	1	2	2	1	0	1	2	1	2	1	1	1
1	0	6	1	0	0	0	10	10	10	10	2	5	7.5	0	10	5	2.5	0	0	0	0	0	0	0	0	0	0	0	1	0	0	0	0	0
0	0	4	1	0	0	0	10	10	2.5	2.5	0	7.5	10	0	10	10	10	1	1	1	1	1	1	1	2	2	0	2	2	2	2	2	0	1
1	0	4	1	1	0	0	7.5	10	10	7.5	0	2.5	2.5	0	7.5	7.5	10	1	1	1	1	1	2	1	1	1	2	2	2	2	2	2	0	2
1	0	4	0	0	1	0	7.5	7.5	7.5	7.5	0	7.5	7.5	0	5	5	5	2	2	1	1	1	1	1	1	1	1	1	1	2	2	2	2	1
0	0	6	1	0	0	0	5	5	5	2.5	0	0	5	0	10	5	2.5	1	2	1	2	1	1	1	1	2	3	2	1	2	1	1	0	1
1	0	4	2	0	0	0	5	7.5	5	5	0	10	10	1	5	5	5	0	0	1	1	1	1	1	3	2	3	3	3	1	2	0	0	2
1	0	2	0	0	0	0	5	7.5	5	7.5	0	5	5	0	5	5	5	2	1	3	1	1	1	2	2	1	2	1	2	1	2	2	1	1
1	0	5	0	1	1	0	10	7.5	7.5	7.5	0	7.5	7.5	0	10	7.5	7.5	2	1	2	1	2	1	1	1	0	1	0	1	1	1	0	0	2
0	0	5	3	0	0	0	2.5	2.5	2.5	5	0	2.5	7.5	0	7.5	10	2.5	0	0	1	0	0	0	1	1	0	1	3	0	0	0	0	2	1
0	0	2	3	0	1	0	7.5	7.5	7.5	7.5	0	7.5	7.5	0	7.5	5	7.5	1	2	1	2	1	2	0	0	0	0	0	0	0	0	0	0	2
1	0	2	3	0	0	0	0	10	10	5	0	0	7.5	0	10	7.5	7.5	0	0	0	0	0	0	0	0	1	0	0	0	0	0	0	0	0
1	0	3	1	1	0	0	5	5	5	5	0	7.5	7.5	0	5	5	5	1	1	1	1	0	1	0	0	0	0	1	1	1	1	0	0	0
0	0	3	1	1	1	0	0	7.5	7.5	2.5	0	5	7.5	0	7.5	2.5	2.5	2	2	2	2	2	2	2	2	1	1	1	2	2	2	2	0	2
1	0	3	1	0	0	0	7.5	7.5	5	5	0	5	7.5	0	7.5	7.5	10	1	1	1	1	1	1	1	1	1	1	1	1	1	1	0	0	1
0	0	3	3	0	0	0	7.5	7.5	7.5	7.5	0	0	7.5	0	7.5	7.5	7.5	1	0	0	1	0	1	0	0	0	0	0	0	1	1	1	0	1
0	0	6	1	0	0	0	5	10	10	5	0	7.5	7.5	0	5	7.5	5	1	1	1	1	0	1	0	1	1	1	1	2	2	2	0	0	0
1	0	6	3	1	0	0	10	10	10	5	0	2.5	2.5	0	10	7.5	10	1	0	0	1	0	0	0	2	0	2	2	1	1	1	0	0	0
1	0	6	1	0	0	0	5	7.5	7.5	5	0	7.5	7.5	0	7.5	5	0	1	0	1	0	0	1	1	1	1	0	1	1	1	0	0	0	1
1	0	6	0	0	0	0	7.5	7.5	5	5	0	7.5	7.5	0	5	2.5	5	1	1	1	1	1	1	1	0	0	0	0	0	0	0	0	0	0
1	0	6	0	0	0	0	10	10	10	0	0	7.5	7.5	0	10	7.5	10	1	1	1	1	1	1	2	0	0	0	1	0	0	0	0	0	0
1	0	6	1	0	0	0	10	7.5	10	5	0	2.5	7.5	0	2.5	2.5	2.5	1	0	0	1	0	1	0	0	0	0	0	0	0	0	0	0	0
1	0	6	1	0	0	0	7.5	10	10	5	0	7.5	7.5	0	10	5	7.5	1	0	1	1	1	1	1	0	0	0	1	0	0	0	0	0	0
1	0	2	0	0	0	0	5	7.5	10	2.5	0	5	7.5	0	5	7.5	5	1	1	2	1	1	1	1	1	2	2	2	1	1	1	1	0	0
0	0	6	2	0	0	0	10	7.5	7.5	5	0	7.5	10	0	5	2.5	5	0	1	0	2	1	1	1	1	1	0	2	2	1	1	0	0	1
1	1	6	1	0	0	0	10	7.5	5	10	0	5	7.5	0	10	7.5	7.5	0	0	1	0	0	2	1	0	0	0	1	0	0	1	0	0	0
1	1	6	1	0	0	0	10	10	10	5	0	10	7.5	0	10	5	7.5	0	1	1	0	0	2	0	1	2	0	1	1	0	1	0	0	1
1	0	3	0	0	1	0	5	10	10	2.5	0	10	7.5	0	10	7.5	7.5	1	1	1	1	2	1	1	2	2	2	2	1	2	2	0	2	1
1	0	2	3	0	0	0	7.5	7.5	5	5	0	7.5	7.5	0	10	7.5	7.5	0	0	0	0	0	0	0	0	0	1	1	0	0	0	0	0	0
0	0	5	0	0	1	0	5	2.5	2.5	5	0	7.5	10	0	7.5	5	2.5	1	2	2	1	1	1	2	1	1	2	1	1	2	2	0	2	1
1	0	4	0	0	0	0	10	7.5	7.5	0	0	10	7.5	0	10	10	10	1	2	2	2	1	2	2	2	1	2	2	2	1	2	1	0	1
0	0	6	0	0	0	0	7.5	7.5	7.5	2.5	0	7.5	7.5	0	7.5	10	10	1	1	1	1	1	1	1	1	0	0	0	0	1	1	0	0	0
1	0	6	0	0	0	0	10	7.5	10	5	0	7.5	10	0	10	7.5	5	2	1	1	2	0	1	1	2	1	0	1	1	1	0	0	0	1
1	0	2	0	0	0	0	7.5	10	5	2.5	0	2.5	5	0	7.5	7.5	7.5	1	2	2	2	0	1	0	2	2	2	2	2	2	3	2	3	1
1	0	6	1	0	0	0	5	10	5	2.5	0	0	2.5	0	2.5	2.5	5	2	1	1	1	1	2	1	1	0	0	1	0	1	1	0	0	0
1	0	6	0	0	0	0	7.5	5	5	5	0	7.5	5	0	10	5	7.5	0	1	0	1	0	0	0	0	0	1	1	1	1	1	1	0	0
0	0	6	1	0	0	0	7.5	7.5	10	7.5	0	7.5	2.5	0	7.5	7.5	7.5	0	0	0	0	0	0	0	0	0	0	0	0	0	0	0	0	0
0	0	6	1	0	0	0	5	5	2.5	5	0	5	10	0	10	7.5	5	1	1	2	1	0	1	0	1	1	2	1	1	2	1	1	2	1
0	2	6	1	0	0	0	7.5	7.5	10	2.5	0	7.5	7.5	0	7.5	7.5	7.5	0	0	0	0	1	0	1	0	0	0	0	0	0	0	0	0	0
0	0	6	1	0	0	0	5	7.5	5	5	0	7.5	10	0	7.5	5	2.5	2	1	2	1	1	0	0	1	1	1	1	1	2	0	0	0	1
1	0	6	0	0	0	0	2.5	10	7.5	7.5	0	10	7.5	0	5	7.5	7.5	2	2	1	1	1	2	3	2	2	1	1	1	0	1	0	0	1
1	0	6	0	0	0	0	7.5	10	10	7.5	0	7.5	2.5	0	10	5	5	1	1	1	1	0	0	1	0	0	2	1	0	1	1	0	0	0
1	0	2	1	0	1	0	5	10	10	0	0	7.5	7.5	0	10	7.5	7.5	0	0	1	1	0	1	0	0	0	0	1	1	0	0	0	1	0
1	0	6	1	0	1	0	0	7.5	7.5	2.5	0	7.5	5	0	7.5	10	10	1	0	1	1	0	0	0	0	0	0	0	1	0	0	0	0	0
0	0	6	0	0	0	0	2.5	7.5	5	7.5	0	2.5	2.5	0	10	7.5	5	0	0	0	0	0	0	0	0	0	0	0	0	0	0	0	0	0
1	0	1	0	0	0	0	2.5	5	2.5	5	0	2.5	5	0	2.5	5	2.5	2	2	1	2	1	2	1	2	1	2	1	2	1	1	2	1	2
1	0	1	1	0	0	0	7.5	7.5	7.5	7.5	0	7.5	7.5	0	2.5	2.5	2.5	2	1	1	1	1	1	1	0	0	0	0	0	0	0	0	0	2
1	0	1	0	0	1	0	7.5	7.5	5	7.5	0	10	10	1	10	10	10	0	0	0	0	0	0	0	0	0	0	0	0	0	0	0	0	0
1	0	1	0	0	0	0	0	0	0	0	0	7.5	2.5	0	10	10	10	1	1	1	1	1	1	1	0	0	0	0	0	0	0	0	0	0
1	0	1	1	0	0	0	5	7.5	7.5	7.5	0	7.5	5	0	7.5	5	7.5	2	1	1	1	1	1	1	1	1	1	1	1	1	1	1	1	0
0	0	1	1	0	0	1	5	5	5	5	0	5	5	0	5	5	5	2	2	2	2	2	2	2	2	2	2	2	2	2	2	2	2	1
1	0	1	1	0	1	0	7.5	5	5	5	0	7.5	7.5	0	7.5	5	7.5	2	2	1	1	1	1	1	1	1	1	1	1	1	1	2	2	0
0	0	1	1	0	0	0	5	5	5	5	0	7.5	7.5	0	2.5	2.5	2.5	2	2	2	2	1	2	1	2	1	1	1	1	1	1	1	2	2
0	0	1	0	0	0	1	5	5	5	5	0	5	5	0	5	5	5	2	2	2	2	2	2	2	2	2	2	2	2	2	2	2	2	1
1	0	1	1	0	0	0	2.5	5	7.5	2.5	0	7.5	5	0	2.5	2.5	7.5	3	2	2	2	1	3	3	1	0	1	1	2	2	2	2	0	1
1	0	1	3	0	0	0	7.5	7.5	7.5	2.5	0	5	10	0	10	10	7.5	1	1	0	1	1	0	1	1	0	1	1	0	1	1	0	1	2
0	0	1	0	0	0	0	5	7.5	7.5	5	0	5	5	0	5	7.5	5	1	2	1	2	2	1	2	1	1	2	0	1	0	1	0	2	1
1	0	1	0	1	0	0	5	7.5	5	7.5	0	7.5	5	0	2.5	7.5	5	1	2	1	2	0	2	0	0	1	2	3	1	0	2	3	1	1
1	0	1	1	0	0	0	10	10	10	10	2	5	10	0	10	5	7.5	2	1	1	1	0	0	0	0	1	1	3	1	0	0	0	0	1
0	0	1	0	0	0	1	5	5	5	5	0	5	5	0	5	5	5	2	2	2	2	2	2	2	2	2	2	2	2	2	2	2	2	1
1	0	1	0	0	0	0	10	10	5	0	0	0	5	0	0	0	0	2	2	2	2	2	2	2	3	3	3	3	3	3	3	3	3	2
0	1	1	2	0	0	0	7.5	7.5	7.5	7.5	0	7.5	7.5	0	7.5	7.5	7.5	1	1	1	1	1	1	1	1	1	1	1	1	1	1	1	1	0
1	0	1	0	0	0	0	2.5	2.5	5	5	0	7.5	7.5	0	10	7.5	7.5	2	2	2	2	2	2	2	1	1	1	2	0	0	0	0	0	1
1	0	1	0	0	0	0	5	10	5	5	0	5	5	0	5	5	5	2	2	2	2	2	2	2	3	3	3	3	3	3	3	3	3	1
1	0	1	1	0	0	0	7.5	7.5	5	5	0	7.5	7.5	0	5	2.5	5	2	2	2	2	2	2	2	2	2	2	2	2	2	2	2	2	1
1	0	1	1	0	0	0	10	5	5	5	0	7.5	10	0	7.5	7.5	7.5	0	1	1	2	1	1	1	1	1	1	1	1	1	1	1	1	1
0	0	1	1	0	0	0	5	10	7.5	10	0	7.5	10	0	2.5	5	2.5	2	2	2	2	1	1	1	2	1	1	1	1	2	2	2	1	1
0	0	1	1	1	0	0	5	5	5	5	0	7.5	7.5	0	7.5	7.5	5	3	3	3	3	3	3	3	3	3	3	3	2	2	2	1	2	2
1	0	1	0	0	0	0	2.5	7.5	7.5	2.5	0	5	5	0	7.5	10	7.5	0	0	1	0	1	0	1	0	0	0	1	0	1	1	1	1	0
1	0	1	0	0	0	0	5	7.5	5	7.5	0	7.5	7.5	0	10	7.5	10	2	2	1	2	2	0	2	1	1	1	1	1	2	3	1	1	0
0	0	1	0	0	0	0	7.5	7.5	7.5	7.5	0	5	5	0	5	5	5	2	2	2	2	2	2	2	2	2	2	2	2	1	1	1	1	1
0	0	2	3	0	0	0	10	10	10	10	2	5	7.5	0	7.5	5	7.5	1	1	1	1	1	1	1	1	1	1	1	1	1	1	1	3	1
0	0	2	0	0	0	0	7.5	5	5	7.5	0	5	7.5	0	5	5	7.5	2	1	3	1	1	2	1	1	0	0	3	2	2	2	2	1	1
1	0	1	1	0	0	0	10	7.5	2.5	7.5	0	2.5	10	0	2.5	2.5	2.5	2	1	2	1	1	2	3	1	1	0	3	3	3	1	2	0	0
1	0	1	0	0	0	1	2.5	7.5	10	2.5	0	10	2.5	0	7.5	5	7.5	1	1	2	1	1	1	1	1	1	1	1	1	1	1	1	1	1
1	0	2	1	0	0	0	10	5	5	5	0	10	10	1	10	5	2.5	2	2	2	2	2	0	0	1	2	2	2	3	2	1	1	0	2
1	0	2	0	0	0	0	0	5	5	5	0	2.5	7.5	0	7.5	7.5	2.5	2	2	2	1	2	3	3	1	1	2	3	1	3	2	1	0	2
1	0	2	0	0	0	0	7.5	10	7.5	7.5	0	7.5	7.5	0	7.5	5	2.5	1	1	1	1	1	2	1	1	0	0	0	0	1	1	1	0	0
1	0	2	1	0	0	0	7.5	7.5	7.5	7.5	0	7.5	7.5	0	5	2.5	5	2	1	2	1	0	2	2	2	2	2	2	2	2	1	2	3	2
1	0	2	0	0	0	1	5	5	5	5	0	0	7.5	0	2.5	5	2.5	2	2	2	2	2	2	2	2	2	2	2	2	2	2	2	2	1
1	0	2	0	0	1	0	5	7.5	7.5	7.5	0	7.5	7.5	0	7.5	5	7.5	1	1	1	1	1	1	1	1	1	1	1	1	1	1	1	1	0
0	0	2	1	0	0	0	7.5	7.5	7.5	7.5	0	7.5	7.5	0	7.5	2.5	7.5	1	1	1	1	1	1	1	1	1	1	1	1	1	1	1	1	0
1	0	2	1	0	0	0	7.5	7.5	5	10	0	10	10	1	7.5	2.5	10	3	3	3	3	2	2	2	2	2	2	2	1	3	2	2	2	2
1	0	2	0	0	0	0	10	10	7.5	7.5	0	7.5	7.5	0	5	5	5	2	3	3	3	3	3	3	1	2	2	3	2	2	2	2	2	1
1	0	4	0	0	0	0	5	10	10	7.5	0	5	10	0	7.5	7.5	10	0	0	0	0	0	0	0	0	0	0	0	0	0	0	0	0	0
0	0	4	2	0	0	0	10	10	7.5	5	0	2.5	2.5	0	2.5	5	0	1	1	1	2	2	2	1	1	1	1	2	2	1	2	1	0	1
0	0	4	0	0	0	1	2.5	2.5	2.5	2.5	0	5	5	0	5	5	5	2	2	2	2	2	2	2	2	2	2	2	2	2	2	2	2	1
1	0	4	0	0	0	0	5	5	7.5	7.5	0	7.5	7.5	0	5	5	5	2	1	2	1	2	2	2	2	2	2	2	2	2	2	2	2	1
1	0	4	1	0	0	0	7.5	7.5	10	5	0	10	7.5	0	7.5	5	5	2	1	2	1	0	1	1	1	1	1	2	1	1	0	1	0	1
1	0	6	0	0	0	0	5	7.5	2.5	2.5	0	5	7.5	0	10	7.5	5	0	1	1	1	0	2	0	1	1	0	1	0	1	0	0	0	1
0	0	6	0	0	1	0	10	7.5	5	7.5	0	2.5	7.5	0	7.5	2.5	0	0	0	1	0	0	1	0	0	0	1	1	0	0	1	0	0	0
0	0	4	0	0	0	0	5	5	5	5	0	5	5	0	7.5	5	7.5	1	1	1	1	1	1	2	2	1	1	2	2	1	2	1	2	1
0	0	4	1	0	0	0	5	5	5	5	0	2.5	2.5	0	5	5	5	1	1	1	1	1	1	1	2	2	2	2	2	2	2	2	2	0
0	0	3	1	1	0	0	7.5	7.5	7.5	5	0	7.5	7.5	0	7.5	5	5	1	2	1	2	1	2	1	2	1	2	1	2	1	2	1	1	1
0	0	4	0	0	0	0	7.5	5	5	5	0	7.5	10	0	2.5	2.5	2.5	2	1	2	1	2	2	2	1	1	2	2	3	2	3	1	2	1
1	0	2	1	0	0	0	5	5	5	5	0	5	10	0	5	5	5	1	1	1	1	1	1	1	2	2	0	1	1	0	0	0	0	1
1	0	1	0	0	0	0	5	5	7.5	7.5	0	7.5	10	0	7.5	10	7.5	0	0	0	0	0	0	0	1	0	1	1	1	0	0	0	0	0
0	0	2	1	0	0	0	2.5	5	2.5	2.5	0	7.5	7.5	0	10	10	5	1	1	1	1	1	1	1	2	0	1	1	0	1	2	1	0	0
1	0	2	0	0	0	0	5	5	5	5	0	5	10	0	5	7.5	10	0	0	0	0	0	0	0	0	0	0	0	0	0	0	0	0	0
1	0	2	0	0	0	0	7.5	5	7.5	10	0	5	5	0	7.5	7.5	7.5	1	1	1	1	1	1	1	1	1	1	1	1	1	1	1	1	2
1	0	2	1	1	0	0	2.5	5	5	5	0	7.5	7.5	0	7.5	5	2.5	2	2	3	3	3	3	2	3	3	3	3	3	3	3	3	3	2
0	0	4	0	0	0	0	5	2.5	2.5	2.5	0	7.5	7.5	0	5	2.5	2.5	2	1	1	2	0	1	1	1	0	2	2	2	2	1	1	0	0
0	0	2	0	0	0	0	7.5	7.5	5	7.5	0	7.5	7.5	0	2.5	2.5	2.5	1	1	1	2	2	2	1	2	3	1	3	3	3	2	1	0	3
0	0	6	0	1	0	0	10	7.5	7.5	7.5	0	10	10	1	10	7.5	2.5	1	1	1	1	1	1	1	1	1	1	1	1	1	1	1	1	1
1	0	5	1	0	0	0	5	5	5	5	0	5	5	0	5	5	5	2	2	2	2	2	2	2	2	2	2	2	2	2	2	2	2	1
0	0	5	0	0	0	0	5	7.5	5	7.5	0	2.5	5	0	7.5	5	7.5	1	0	1	0	1	0	0	0	0	0	0	0	0	0	0	0	0
1	0	5	0	0	0	0	7.5	7.5	7.5	7.5	0	7.5	7.5	0	7.5	7.5	7.5	1	1	1	1	1	1	1	1	1	1	1	1	1	1	1	1	1
1	0	4	0	0	0	0	2.5	2.5	5	2.5	0	7.5	5	0	7.5	5	5	1	2	1	1	1	1	2	0	1	2	2	2	1	2	0	0	0
0	0	5	0	0	0	0	7.5	10	7.5	5	0	2.5	2.5	0	7.5	2.5	10	1	0	0	0	1	1	0	1	0	1	1	1	0	1	0	0	0
0	0	5	0	0	0	0	10	10	10	10	2	0	2.5	0	10	10	10	0	0	0	0	0	0	0	1	1	1	1	1	1	0	0	0	0
0	0	5	1	0	0	0	7.5	7.5	7.5	7.5	0	7.5	7.5	0	7.5	7.5	7.5	1	1	1	1	1	1	1	0	0	0	0	0	0	0	0	0	0
1	0	5	3	0	1	0	7.5	10	2.5	0	0	2.5	10	0	5	5	5	1	1	1	1	1	1	1	0	0	0	1	0	1	1	0	0	0
0	0	5	0	0	0	0	7.5	10	5	5	0	2.5	7.5	0	7.5	2.5	5	1	0	0	0	0	0	1	1	0	0	1	0	0	1	0	0	0
0	0	5	1	0	0	0	5	5	7.5	5	0	5	5	0	5	7.5	7.5	2	2	1	2	2	1	2	2	2	1	2	2	1	2	2	1	1
0	2	5	1	0	0	0	7.5	7.5	5	10	0	7.5	7.5	0	2.5	2.5	2.5	0	0	0	0	0	0	0	0	0	0	0	0	0	0	0	0	0
1	0	5	0	0	0	0	7.5	10	5	5	0	0	7.5	0	7.5	7.5	10	0	1	0	1	0	1	1	1	0	0	0	1	0	0	0	0	1
0	0	5	0	0	0	0	7.5	10	7.5	10	0	7.5	7.5	0	7.5	7.5	7.5	1	0	1	1	1	1	1	0	1	1	0	0	0	0	0	0	0
0	0	5	0	0	0	0	7.5	10	7.5	5	0	7.5	7.5	0	5	5	7.5	1	2	1	2	2	2	2	2	1	2	1	2	1	2	2	2	1
1	0	4	1	0	0	0	10	10	10	2.5	0	2.5	7.5	0	5	7.5	10	0	0	0	0	0	1	0	1	0	0	1	0	0	0	0	0	0
1	0	5	0	0	0	0	5	7.5	7.5	5	0	5	7.5	0	2.5	5	5	1	1	2	1	1	1	2	1	2	2	1	1	1	1	2	2	1
0	0	5	0	0	0	0	2.5	7.5	5	10	0	2.5	2.5	0	5	0	5	1	0	0	1	0	1	2	1	1	1	1	1	1	2	0	0	0
1	0	5	0	0	1	0	5	5	5	5	0	2.5	2.5	0	10	10	10	2	2	2	2	2	2	2	2	2	2	2	2	2	2	2	2	1
1	0	5	1	0	0	0	7.5	5	5	7.5	0	10	7.5	0	7.5	7.5	7.5	0	0	1	0	0	1	0	1	0	0	1	1	1	1	0	0	0
0	0	5	0	0	0	0	7.5	7.5	5	2.5	0	10	7.5	0	7.5	5	2.5	1	1	0	0	0	1	1	1	1	1	1	1	1	1	0	0	0
0	0	5	1	0	0	0	0	7.5	7.5	2.5	0	5	7.5	0	10	5	7.5	0	0	0	0	0	2	0	1	0	0	2	2	1	0	0	0	0
1	0	5	0	1	0	0	7.5	7.5	7.5	7.5	0	2.5	7.5	0	10	2.5	10	1	1	1	1	1	2	1	0	0	0	1	1	0	1	0	0	1
1	0	5	0	0	0	0	7.5	7.5	7.5	5	0	2.5	5	0	10	10	10	1	0	1	1	0	1	1	0	0	0	0	0	0	0	0	0	0
1	0	5	1	0	0	0	10	10	10	10	2	0	10	0	10	7.5	7.5	1	0	0	0	1	1	1	0	0	0	0	0	0	0	0	0	0
1	0	5	0	0	0	1	5	7.5	7.5	5	0	5	5	0	10	5	5	1	2	2	2	0	3	0	1	2	2	2	2	1	1	0	0	0
1	0	2	1	0	0	0	10	10	10	10	2	10	10	1	10	10	10	2	0	2	0	0	2	0	0	2	0	2	0	2	2	2	2	0
1	0	5	0	0	0	0	7.5	7.5	7.5	5	0	5	2.5	0	7.5	7.5	7.5	1	0	0	1	0	0	0	0	0	1	1	1	0	0	0	0	0
0	0	4	1	0	0	0	10	10	7.5	10	0	2.5	2.5	0	10	10	10	0	0	3	2	0	2	0	3	2	2	2	0	3	3	3	3	0
0	0	4	3	0	0	0	5	5	7.5	2.5	0	7.5	5	0	5	5	2.5	2	2	2	1	1	1	2	2	1	2	1	1	2	1	2	2	1
1	0	5	1	1	0	1	10	10	10	5	0	7.5	7.5	0	0	0	0	1	2	2	2	2	2	2	0	2	0	0	0	0	1	0	1	0
1	0	2	1	0	1	1	10	7.5	10	5	0	10	5	0	2.5	2.5	5	1	1	1	1	2	2	2	0	1	2	2	2	2	1	0	1	1
1	0	5	1	0	0	1	7.5	7.5	7.5	7.5	0	0	7.5	0	10	5	7.5	2	2	2	2	1	2	1	0	0	0	1	1	0	2	0	0	2
1	0	3	0	0	0	0	7.5	7.5	7.5	7.5	0	7.5	7.5	0	7.5	7.5	7.5	1	1	1	1	1	1	1	1	1	1	1	1	1	1	1	1	1
0	0	2	1	0	0	0	2.5	5	7.5	5	0	5	7.5	0	10	5	2.5	1	1	2	0	1	0	0	0	0	0	0	0	0	0	1	1	0
0	0	3	1	0	0	0	5	7.5	5	5	0	10	7.5	0	10	7.5	7.5	0	0	0	0	0	0	0	0	0	0	2	0	0	2	0	0	1
1	0	2	1	1	1	0	5	10	10	5	0	0	7.5	0	10	7.5	10	1	1	2	1	1	1	1	2	2	0	1	1	3	1	1	2	1
0	0	2	1	0	0	0	0	7.5	2.5	0	0	7.5	10	0	7.5	10	7.5	1	1	1	1	0	2	0	0	0	2	0	1	0	1	0	0	1
1	0	3	0	0	0	0	5	5	5	7.5	0	0	5	0	10	2.5	2.5	1	1	1	1	0	2	2	1	1	1	1	2	2	1	1	2	1
0	0	3	3	0	0	0	7.5	7.5	7.5	7.5	0	10	7.5	0	7.5	7.5	10	0	0	0	0	0	0	0	1	0	0	1	1	0	1	0	0	0
1	0	2	1	0	0	0	0	7.5	5	10	0	0	10	0	10	2.5	5	1	2	1	1	1	0	2	1	0	1	1	1	0	0	0	0	0
1	0	4	2	1	0	0	7.5	7.5	2.5	2.5	0	7.5	5	0	2.5	2.5	5	2	2	2	2	2	2	2	3	3	3	3	3	3	3	3	3	2
0	0	2	1	0	0	0	7.5	7.5	2.5	5	0	7.5	7.5	0	10	10	7.5	0	0	0	1	1	1	0	1	0	2	2	1	0	0	0	0	0
1	0	2	0	0	1	1	0	0	0	0	0	5	5	0	7.5	7.5	7.5	1	1	2	0	1	1	2	1	0	1	2	1	0	0	1	0	1
1	0	2	1	0	0	0	5	10	10	5	0	10	7.5	0	2.5	0	0	2	2	2	1	1	2	2	2	2	2	2	2	2	2	2	2	1
0	0	3	1	0	0	0	10	10	10	10	2	10	10	1	10	10	10	0	0	0	0	0	0	0	0	0	0	0	0	0	0	0	0	0
0	0	3	0	0	0	0	5	10	5	0	0	5	2.5	0	10	10	2.5	3	3	3	3	3	2	3	3	3	3	3	3	3	3	3	1	2
0	0	3	0	0	0	0	7.5	7.5	7.5	7.5	0	7.5	7.5	0	7.5	7.5	7.5	1	1	1	1	1	1	1	0	0	0	1	2	0	0	0	0	1
1	0	3	0	0	0	0	2.5	7.5	7.5	7.5	0	7.5	10	0	10	7.5	5	1	0	0	0	0	1	1	1	0	1	1	0	0	0	0	0	0
1	0	1	0	0	0	0	7.5	10	10	7.5	0	0	7.5	0	7.5	5	7.5	1	0	0	0	0	1	0	0	0	0	1	1	1	1	0	0	1
0	0	5	0	0	0	0	5	5	5	5	0	10	10	1	7.5	7.5	7.5	0	0	0	0	0	0	1	0	0	1	1	1	1	0	0	0	1
1	0	4	1	0	0	0	7.5	5	5	5	0	2.5	10	0	5	10	7.5	1	1	1	1	1	1	0	0	0	0	0	0	0	0	0	0	0
0	0	3	0	0	0	0	2.5	2.5	2.5	5	0	7.5	10	0	5	2.5	0	1	2	1	2	1	2	1	1	2	1	2	1	2	1	2	1	1
0	0	4	0	0	0	0	2.5	7.5	7.5	5	0	2.5	5	0	7.5	7.5	5	3	2	3	2	2	1	2	0	1	2	1	2	1	2	0	1	1
0	0	5	1	0	0	0	7.5	7.5	7.5	7.5	0	7.5	2.5	0	2.5	5	5	1	1	1	0	1	0	1	0	1	0	1	0	1	0	1	0	0
1	0	2	1	0	0	0	10	10	10	10	2	7.5	2.5	0	5	5	2.5	1	1	0	0	0	1	0	0	1	0	1	1	0	1	0	1	0
1	0	5	1	0	0	0	5	7.5	5	7.5	0	10	7.5	0	7.5	2.5	2.5	1	2	3	1	1	0	1	1	1	2	1	2	1	2	0	0	1
1	0	5	3	0	0	0	10	10	7.5	7.5	0	0	2.5	0	7.5	2.5	0	1	1	1	1	0	1	0	1	0	1	2	2	1	2	0	0	1
0	0	3	3	0	0	0	5	5	5	2.5	0	7.5	10	0	0	7.5	7.5	2	2	2	1	2	2	1	2	3	3	2	2	2	2	1	0	2
1	0	3	2	0	0	0	10	10	10	2.5	0	5	2.5	0	2.5	0	0	1	1	1	1	1	1	0	0	1	0	1	0	1	1	0	0	1
1	0	3	0	0	0	0	5	2.5	5	7.5	0	5	2.5	0	5	7.5	5	1	1	2	2	1	2	2	1	1	2	1	2	1	2	0	0	1
1	0	5	1	0	0	0	5	5	2.5	7.5	0	2.5	5	0	5	2.5	2.5	0	1	0	0	0	0	0	0	0	0	0	0	0	0	0	0	0
0	2	3	1	0	0	0	5	7.5	7.5	10	0	5	7.5	0	10	10	2.5	1	1	1	1	1	1	1	1	1	2	2	2	1	1	1	1	1
1	0	4	0	0	0	0	10	10	7.5	10	0	7.5	7.5	0	7.5	5	7.5	1	1	2	1	0	1	2	1	1	1	2	2	1	2	1	2	1
1	0	4	1	0	0	0	5	5	2.5	2.5	0	10	10	1	2.5	7.5	5	1	1	0	1	1	0	1	1	0	1	2	2	0	1	0	0	1

## Sheet: Dictionary
Question	Variable	Coding
Sex	sex	0 "Male" 1 "Female"
Marital status	marital_status	0 "Single" 1 "Married" 2 "Cohabiting"
Year of study	year_of_study	1 "1st year" 2 "2nd year" 3 "3rd year" 4 "4th year" 5 "5th year" 6 "6th year"
Who do you currently live with?	living_situation	0 "Alone" 1 "Nuclear family" 2 "Extended family" 3 "With friends, classmates or partner"
Have you been diagnosed by a specialist with a psychiatric illness? (multiple answers allowed)	dx_anxiety	0 "No" 1 "Yes"
Have you been diagnosed by a specialist with a psychiatric illness? (multiple answers allowed)	dx_depression	0 "No" 1 "Yes"
Do you currently take any medication for a psychiatric illness?	psychiatric_medication	0 "No" 1 "Yes"
Daily consumption [Cereals and derivatives]	daily_cereals	0 "Never or almost never" 2.5 "Less than once a week" 5 "1 or 2 times a week" 7.5 "3 or more times a week but not daily" 10 "Daily consumption"
Daily consumption [Vegetables]	daily_vegetables	0 "Never or almost never" 2.5 "Less than once a week" 5 "1 or 2 times a week" 7.5 "3 or more times a week but not daily" 10 "Daily consumption"
Daily consumption [Fruits]	daily_fruits	0 "Never or almost never" 2.5 "Less than once a week" 5 "1 or 2 times a week" 7.5 "3 or more times a week but not daily" 10 "Daily consumption"
Daily consumption [Milk and derivatives]	daily_dairy	0 "Never or almost never" 2.5 "Less than once a week" 5 "1 or 2 times a week" 7.5 "3 or more times a week but not daily" 10 "Daily consumption"
daily_bonus_score	daily_bonus_score	Add 2 points if "daily" was marked on all daily items
Weekly consumption [Meat]	weekly_meat	0 "Never or almost never" 2.5 "Daily consumption" 5 "Less than once a week" 7.5 "3 or more times a week but not daily" 10 "1 or 2 times a week"
Weekly consumption [Legumes]	weekly_legumes	0 "Never or almost never" 2.5 "Daily consumption" 5 "Less than once a week" 7.5 "3 or more times a week but not daily" 10 "1 or 2 times a week"
weekly_bonus_score	weekly_bonus_score	Add 1 point if "1 or 2 times a week" was marked on all weekly items
Occasional consumption [Processed/cold cut meats]	occasional_processed_meat	0 "Daily consumption" 2.5 "3 or more times a week but not daily" 5 "1 or 2 times a week" 7.5 "Less than once a week" 10 "Never or almost never"
Occasional consumption [Sweets]	occasional_sweets	0 "Daily consumption" 2.5 "3 or more times a week but not daily" 5 "1 or 2 times a week" 7.5 "Less than once a week" 10 "Never or almost never"
Occasional consumption [Sugary soft drinks]	occasional_sugary_drinks	0 "Daily consumption" 2.5 "3 or more times a week but not daily" 5 "1 or 2 times a week" 7.5 "Less than once a week" 10 "Never or almost never"
Over the last 15 days have you experienced: [Feeling nervous, anxious or on edge]	gad1	0 "Never" 1 "Less than half the days" 2 "More than half the days" 3 "Nearly every day"
Over the last 15 days have you experienced: [Not being able to stop or control worrying]	gad2	0 "Never" 1 "Less than half the days" 2 "More than half the days" 3 "Nearly every day"
Over the last 15 days have you experienced: [Worrying too much about different things or situations]	gad3	0 "Never" 1 "Less than half the days" 2 "More than half the days" 3 "Nearly every day"
Over the last 15 days have you experienced: [Trouble relaxing]	gad4	0 "Never" 1 "Less than half the days" 2 "More than half the days" 3 "Nearly every day"
Over the last 15 days have you experienced: [Being so restless that it is hard to sit still]	gad5	0 "Never" 1 "Less than half the days" 2 "More than half the days" 3 "Nearly every day"
Over the last 15 days have you experienced: [Becoming easily annoyed or irritable]	gad6	0 "Never" 1 "Less than half the days" 2 "More than half the days" 3 "Nearly every day"
Over the last 15 days have you experienced: [Feeling afraid as if something awful might happen]	gad7	0 "Never" 1 "Less than half the days" 2 "More than half the days" 3 "Nearly every day"
PHQ-9. Over the last 2 weeks, how often have you been bothered by the following problems? [Little interest or pleasure in doing things]	phq1	0 "Not at all" 1 "Several days" 2 "More than half the days" 3 "Nearly every day"
PHQ-9. Over the last 2 weeks, how often have you been bothered by the following problems? [Feeling down, depressed or hopeless]	phq2	0 "Not at all" 1 "Several days" 2 "More than half the days" 3 "Nearly every day"
PHQ-9. Over the last 2 weeks, how often have you been bothered by the following problems? [Trouble falling or staying asleep, or sleeping too much]	phq3	0 "Not at all" 1 "Several days" 2 "More than half the days" 3 "Nearly every day"
PHQ-9. Over the last 2 weeks, how often have you been bothered by the following problems? [Feeling tired or having little energy]	phq4	0 "Not at all" 1 "Several days" 2 "More than half the days" 3 "Nearly every day"
PHQ-9. Over the last 2 weeks, how often have you been bothered by the following problems? [Poor appetite or overeating]	phq5	0 "Not at all" 1 "Several days" 2 "More than half the days" 3 "Nearly every day"
PHQ-9. Over the last 2 weeks, how often have you been bothered by the following problems? [Feeling bad about yourself - or that you are a failure or have let yourself or your family down]	phq6	0 "Not at all" 1 "Several days" 2 "More than half the days" 3 "Nearly every day"
PHQ-9. Over the last 2 weeks, how often have you been bothered by the following problems? [Trouble concentrating on things, such as reading the newspaper or watching television]	phq7	0 "Not at all" 1 "Several days" 2 "More than half the days" 3 "Nearly every day"
PHQ-9. Over the last 2 weeks, how often have you been bothered by the following problems? [Moving or speaking so slowly that other people could have noticed; or the opposite - being so fidgety or restless]	phq8	0 "Not at all" 1 "Several days" 2 "More than half the days" 3 "Nearly every day"
PHQ-9. Over the last 2 weeks, how often have you been bothered by the following problems? [Thoughts that you would be better off dead or of hurting yourself in some way]	phq9	0 "Not at all" 1 "Several days" 2 "More than half the days" 3 "Nearly every day"
If you checked any problems, how difficult have these made it for you to do your work, take care of things at home, or get along with other people?	phq_final_question
